# Supplementary material for: Genome-Wide Identification of the CYP78A Gene Family in Lycium and Functional Characterization of LrCYP78A5
Source: Plants (Basel). 2025 Apr 8;14(8):1152. doi: 10.3390/plants14081152 (PMC12030099; doi:10.3390/plants14081152)
Supplement: Supplementary file 1 [file plants-14-01152-s001.zip]

Archive with 1 entries (1 files):
- plants-3551206-supplementary.pdf
